# Supplementary material for: Effect of Fe and Si Content on Microstructure, Mechanical Properties, and Corrosion Resistance of 7050 Alloy
Source: Materials (Basel). 2025 Dec 30;19(1):135. doi: 10.3390/ma19010135 (PMC12787006; doi:10.3390/ma19010135)
Supplement: Supplementary file 1 [file materials-19-00135-s001.zip]

Archive with 1 entries (1 files):
- materials-4042377-supplementary.pdf
